# Supplementary material for: Responses to Pattern-Violating Visual Stimuli Evolve Differently Over Days in Somata and Distal Apical Dendrites
Source: J Neurosci. 2024 Jan 31;44(5):e1009232023. doi: 10.1523/JNEUROSCI.1009-23.2023 (PMC10860604; doi:10.1523/JNEUROSCI.1009-23.2023)
Supplement: Table 1-1 — Download Table 1-1, XLS file. [file jneuro-44-e1009232023-s002.xls]

## Sheet: signif_tests
Figure	Panel	Comparison			Test	Bonferroni correction	Corrected p-value	Significance
2	B	L2/3-D	sess. 1 to null		10^5 permutations	24 comparisons	1	n.s.
			sess. 2 to null				1	n.s.
			sess. 3 to null				< 0.001	p < 0.001
			sess. 1 vs. 2				< 0.001	p < 0.001
			sess. 1 vs. 3				< 0.001	p < 0.001
			sess. 2 vs. 3				< 0.001	p < 0.001
		L2/3-S	sess. 1 to null				1	n.s.
			sess. 2 to null				0.258	n.s.
			sess. 3 to null				1	n.s.
			sess. 1 vs. 2				1	n.s.
			sess. 1 vs. 3				1	n.s.
			sess. 2 vs. 3				0.182	n.s.
		L5-D	sess. 1 to null				1	n.s.
			sess. 2 to null				< 0.001	p < 0.001
			sess. 3 to null				< 0.001	p < 0.001
			sess. 1 vs. 2				< 0.001	p < 0.001
			sess. 1 vs. 3				< 0.001	p < 0.001
			sess. 2 vs. 3				0.02	p < 0.05
		L5-S	sess. 1 to null				< 0.001	p < 0.001
			sess. 2 to null				1	n.s.
			sess. 3 to null				1	n.s.
			sess. 1 vs. 2				0.755	n.s.
			sess. 1 vs. 3				0.011	p < 0.05
			sess. 2 vs. 3				1	n.s.
	C	L2/3-D	sess. 1 vs. 2	reg.	10^5 permutations	24 comparisons	1	n.s.
				patt. viol.			< 0.001	p < 0.001
			sess. 1 vs. 3	reg.			1	n.s.
				patt. viol.			< 0.001	p < 0.001
			sess. 2 vs. 3	reg.			1	n.s.
				patt. viol.			1	n.s.
		L2/3-S	sess. 1 vs. 2	reg.			1	n.s.
				patt. viol.			1	n.s.
			sess. 1 vs. 3	reg.			1	n.s.
				patt. viol.			< 0.001	p < 0.001
			sess. 2 vs. 3	reg.			0.018	p < 0.05
				patt. viol.			< 0.001	p < 0.001
		L5-D	sess. 1 vs. 2	reg.			1	n.s.
				patt. viol.			< 0.001	p < 0.001
			sess. 1 vs. 3	reg.			< 0.001	p < 0.001
				patt. viol.			< 0.001	p < 0.001
			sess. 2 vs. 3	reg.			< 0.001	p < 0.001
				patt. viol.			1	n.s.
		L5-S	sess. 1 vs. 2	reg.			1	n.s.
				patt. viol.			0.814	n.s.
			sess. 1 vs. 3	reg.			0.118	n.s.
				patt. viol.			1	n.s.
			sess. 2 vs. 3	reg.			1	n.s.
				patt. viol.			1	n.s.
3	B	L2/3-D	sess. 1 to null		10^5 permutations	12 comparisons	< 0.001	p < 0.001
			sess. 2 to null				1	n.s.
			sess. 3 to null				< 0.001	p < 0.001
		L2/3-S	sess. 1 to null				1	n.s.
			sess. 2 to null				1	n.s.
			sess. 3 to null				0.66	n.s.
		L5-D	sess. 1 to null				< 0.001	p < 0.001
			sess. 2 to null				< 0.001	p < 0.001
			sess. 3 to null				1	n.s.
		L5-S	sess. 1 to null				1	n.s.
			sess. 2 to null				1	n.s.
			sess. 3 to null				0.297	n.s.
4	D left	L2/3-D to null			binomial null CI	8 comparisons	< 0.001	p < 0.001
		L2/3-S to null					< 0.001	p < 0.001
		L5-D to null					< 0.001	p < 0.001
		L5-S to null					0.004	p < 0.01
	D right	L2/3-D to null					< 0.001	p < 0.001
		L2/3-S to null					< 0.001	p < 0.001
		L5-D to null					< 0.001	p < 0.001
		L5-S to null					< 0.001	p < 0.001
	E left	L2/3-D to null			binomial null CI	8 comparisons	< 0.001	p < 0.001
		L2/3-S to null					< 0.001	p < 0.001
		L5-D to null					< 0.001	p < 0.001
		L5-S to null					< 0.001	p < 0.001
	E right	L2/3-D to null					< 0.001	p < 0.001
		L2/3-S to null					< 0.001	p < 0.001
		L5-D to null					< 0.001	p < 0.001
		L5-S to null					< 0.001	p < 0.001
	G	L2/3-D	sess. 1 vs. 2		10^5 permutations	12 comparisons	1	n.s.
			sess. 1 vs. 3				< 0.001	p < 0.001
			sess. 2 vs. 3				< 0.001	p < 0.001
		L2/3-S	sess. 1 vs. 2				0.374	n.s.
			sess. 1 vs. 3				< 0.001	p < 0.001
			sess. 2 vs. 3				< 0.001	p < 0.001
		L5-D	sess. 1 vs. 2				< 0.001	p < 0.001
			sess. 1 vs. 3				< 0.001	p < 0.001
			sess. 2 vs. 3				1	n.s.
		L5-S	sess. 1 vs. 2				< 0.001	p < 0.001
			sess. 1 vs. 3				0.004	p < 0.01
			sess. 2 vs. 3				0.683	n.s.
	H	L2/3-D	sess. 1 vs. 2		10^5 permutations	12 comparisons	1	n.s.
			sess. 1 vs. 3				1	n.s.
			sess. 2 vs. 3				0.647	n.s.
		L2/3-S	sess. 1 vs. 2				1	n.s.
			sess. 1 vs. 3				< 0.001	p < 0.001
			sess. 2 vs. 3				< 0.001	p < 0.001
		L5-D	sess. 1 vs. 2				0.077	n.s.
			sess. 1 vs. 3				0.008	p < 0.01
			sess. 2 vs. 3				1	n.s.
		L5-S	sess. 1 vs. 2				< 0.001	p < 0.001
			sess. 1 vs. 3				0.002	p < 0.01
			sess. 2 vs. 3				0.944	n.s.
5	A left	L2/3-D	~6\%		binomial null CI	22 comparisons	< 0.001	p < 0.001
			~24\%				< 0.001	p < 0.001
		L2/3-S	~5\%				0.503	n.s.
			~6\%				0.463	n.s.
			~45\%				< 0.001	p < 0.001
		L5-D	~1\%				< 0.001	p < 0.001
			~6\%				0.095	n.s.
			~24\%				< 0.001	p < 0.001
		L5-S	~6\%				0.542	n.s.
			~7\%				0.33	n.s.
			~13\%				0.25	n.s.
	A right	L2/3-D	~2\%				1	n.s.
			~9\%				< 0.001	p < 0.001
		L2/3-S	~3\%				1	n.s.
			~9\%				< 0.001	p < 0.001
			~51\%				< 0.001	p < 0.001
		L5-D	~1\%				0.202	n.s.
			~6\%				0.032	p < 0.05
			~10\%				< 0.001	p < 0.001
		L5-S	~7\%				1	n.s.
			~32\%				< 0.001	p < 0.001
			~34\%				< 0.001	p < 0.001
	B	L2/3-D	sess. 1 vs. 2	reg.	10^5 permutations	24 comparisons	1	n.s.
				patt. viol.			0.003	p < 0.01
			sess. 1 vs. 3	reg.			0.215	n.s.
				patt. viol.			< 0.001	p < 0.001
			sess. 2 vs. 3	reg.			1	n.s.
				patt. viol.			1	n.s.
		L2/3-S	sess. 1 vs. 2	reg.			1	n.s.
				patt. viol.			1	n.s.
			sess. 1 vs. 3	reg.			0.302	n.s.
				patt. viol.			< 0.001	p < 0.001
			sess. 2 vs. 3	reg.			< 0.001	p < 0.001
				patt. viol.			< 0.001	p < 0.001
		L5-D	sess. 1 vs. 2	reg.			1	n.s.
				patt. viol.			< 0.001	p < 0.001
			sess. 1 vs. 3	reg.			0.05	n.s.
				patt. viol.			< 0.001	p < 0.001
			sess. 2 vs. 3	reg.			0.006	p < 0.01
				patt. viol.			1	n.s.
		L5-S	sess. 1 vs. 2	reg.			1	n.s.
				patt. viol.			0.136	n.s.
			sess. 1 vs. 3	reg.			< 0.001	p < 0.001
				patt. viol.			< 0.001	p < 0.001
			sess. 2 vs. 3	reg.			1	n.s.
				patt. viol.			1	n.s.
6	C	L2/3-D	sess. 1 to null		10^5 permutations	24 comparisons	< 0.001	p < 0.001
			sess. 2 to null				< 0.001	p < 0.001
			sess. 3 to null				< 0.001	p < 0.001
			sess. 1 vs. 2				1	n.s.
			sess. 1 vs. 3				< 0.001	p < 0.001
			sess. 2 vs. 3				< 0.001	p < 0.001
		L2/3-S	sess. 1 to null				0.002	p < 0.01
			sess. 2 to null				< 0.001	p < 0.001
			sess. 3 to null				< 0.001	p < 0.001
			sess. 1 vs. 2				1	n.s.
			sess. 1 vs. 3				0.132	n.s.
			sess. 2 vs. 3				1	n.s.
		L5-D	sess. 1 to null				1	n.s.
			sess. 2 to null				1	n.s.
			sess. 3 to null				1	n.s.
			sess. 1 vs. 2				< 0.001	p < 0.001
			sess. 1 vs. 3				< 0.001	p < 0.001
			sess. 2 vs. 3				< 0.001	p < 0.001
		L5-S	sess. 1 to null				1	n.s.
			sess. 2 to null				1	n.s.
			sess. 3 to null				1	n.s.
			sess. 1 vs. 2				1	n.s.
			sess. 1 vs. 3				1	n.s.
			sess. 2 vs. 3				1	n.s.
7	A	L2/3-D	sess. 1 vs. 2	unif. flow	10^5 permutations	24 comparisons	0.152	n.s.
				count. flow			1	n.s.
			sess. 1 vs. 3	unif. flow			0.095	n.s.
				count. flow			0.185	n.s.
			sess. 2 vs. 3	unif. flow			1	n.s.
				count. flow			0.003	p < 0.01
		L2/3-S	sess. 1 vs. 2	unif. flow			1	n.s.
				count. flow			1	n.s.
			sess. 1 vs. 3	unif. flow			1	n.s.
				count. flow			1	n.s.
			sess. 2 vs. 3	unif. flow			1	n.s.
				count. flow			1	n.s.
		L5-D	sess. 1 vs. 2	unif. flow			< 0.001	p < 0.001
				count. flow			< 0.001	p < 0.001
			sess. 1 vs. 3	unif. flow			< 0.001	p < 0.001
				count. flow			0.057	n.s.
			sess. 2 vs. 3	unif. flow			1	n.s.
				count. flow			0.344	n.s.
		L5-S	sess. 1 vs. 2	unif. flow			0.072	n.s.
				count. flow			0.067	n.s.
			sess. 1 vs. 3	unif. flow			1	n.s.
				count. flow			1	n.s.
			sess. 2 vs. 3	unif. flow			1	n.s.
				count. flow			0.621	n.s.
	B	L2/3-D	gabors vs. vis. flow		10^5 permutations	5 comparisons	< 0.001	p < 0.001
		L2/3-S	gabors vs. vis. flow				< 0.001	p < 0.001
		L5-D	gabors vs. vis. flow				< 0.001	p < 0.001
		L5-S	gabors vs. vis. flow				1	n.s.
		all	gabors vs. vis. flow				< 0.001	p < 0.001
	D	L2/3-D	sess. 1 vs. 2		10^5 permutations	12 comparisons	1	n.s.
			sess. 1 vs. 3				0.034	p < 0.05
			sess. 2 vs. 3				0.147	n.s.
		L2/3-S	sess. 1 vs. 2				1	n.s.
			sess. 1 vs. 3				< 0.001	p < 0.001
			sess. 2 vs. 3				0.026	p < 0.05
		L5-D	sess. 1 vs. 2				1	n.s.
			sess. 1 vs. 3				1	n.s.
			sess. 2 vs. 3				0.588	n.s.
		L5-S	sess. 1 vs. 2				1	n.s.
			sess. 1 vs. 3				1	n.s.
			sess. 2 vs. 3				1	n.s.
	E	L2/3-D	gabors vs. vis. flow		10^5 permutations	5 comparisons	0.65	n.s.
		L2/3-S	gabors vs. vis. flow				1	n.s.
		L5-D	gabors vs. vis. flow				0.005	p < 0.01
		L5-S	gabors vs. vis. flow				0.243	n.s.
		all	gabors vs. vis. flow				< 0.001	p < 0.001
8	B left	L2/3-D to null			10^4 permutations	4 comparisons	1	n.s.
		L2/3-S to null					1	n.s.
		L5-D to null					1	n.s.
		L5-S to null					1	n.s.
	B right	L2/3-D to null			10^4 permutations	4 comparisons	1	n.s.
		L2/3-S to null					0.782	n.s.
		L5-D to null					1	n.s.
		L5-S to null					1	n.s.
9	C	L2/3-D	sess. 1 v 2 to null		10^5 permutations	8 comparisons	< 0.001	p < 0.001
			sess. 2 v 3 to null				1	n.s.
		L2/3-S	sess. 1 v 2 to null				0.843	n.s.
			sess. 2 v 3 to null				1	n.s.
		L5-D	sess. 1 v 2 to null				< 0.001	p < 0.001
			sess. 2 v 3 to null				1	n.s.
		L5-S	sess. 1 v 2 to null				1	n.s.
			sess. 2 v 3 to null				1	n.s.
	F	L2/3-D	sess. 1 v 2 to null		10^5 permutations	8 comparisons	1	n.s.
			sess. 2 v 3 to null				1	n.s.
		L2/3-S	sess. 1 v 2 to null				1	n.s.
			sess. 2 v 3 to null				1	n.s.
		L5-D	sess. 1 v 2 to null				1	n.s.
			sess. 2 v 3 to null				1	n.s.
		L5-S	sess. 1 v 2 to null				1	n.s.
			sess. 2 v 3 to null				1	n.s.
10	A	L2/3-D	sess. 1 to null		10^5 permutations	60 comparisons	1	n.s.
			sess. 2 to null				1	n.s.
			sess. 3 to null				1	n.s.
		L2/3-S	sess. 1 to null				< 0.001	p < 0.001
			sess. 2 to null				0.005	p < 0.01
			sess. 3 to null				0.017	p < 0.05
		L5-D	sess. 1 to null				0.337	n.s.
			sess. 2 to null				1	n.s.
			sess. 3 to null				1	n.s.
		L5-S	sess. 1 to null				0.706	n.s.
			sess. 2 to null				1	n.s.
			sess. 3 to null				1	n.s.
	B	L2/3-D	sess. 1 to null				1	n.s.
			sess. 2 to null				0.232	n.s.
			sess. 3 to null				0.127	n.s.
		L2/3-S	sess. 1 to null				< 0.001	p < 0.001
			sess. 2 to null				< 0.001	p < 0.001
			sess. 3 to null				< 0.001	p < 0.001
		L5-D	sess. 1 to null				0.008	p < 0.01
			sess. 2 to null				0.02	p < 0.05
			sess. 3 to null				0.063	n.s.
		L5-S	sess. 1 to null				0.032	p < 0.05
			sess. 2 to null				0.509	n.s.
			sess. 3 to null				0.085	n.s.
	C	L2/3-D	sess. 1 to null				0.471	n.s.
			sess. 2 to null				0.002	p < 0.01
			sess. 3 to null				0.116	n.s.
		L2/3-S	sess. 1 to null				< 0.001	p < 0.001
			sess. 2 to null				< 0.001	p < 0.001
			sess. 3 to null				< 0.001	p < 0.001
		L5-D	sess. 1 to null				0.029	p < 0.05
			sess. 2 to null				< 0.001	p < 0.001
			sess. 3 to null				0.004	p < 0.01
		L5-S	sess. 1 to null				0.092	n.s.
			sess. 2 to null				0.159	n.s.
			sess. 3 to null				< 0.001	p < 0.001
	D	L2/3-D	sess. 1 to null				< 0.001	p < 0.001
			sess. 2 to null				0.002	p < 0.01
			sess. 3 to null				0.114	n.s.
		L2/3-S	sess. 1 to null				< 0.001	p < 0.001
			sess. 2 to null				< 0.001	p < 0.001
			sess. 3 to null				< 0.001	p < 0.001
		L5-D	sess. 1 to null				0.001	p < 0.01
			sess. 2 to null				0.012	p < 0.05
			sess. 3 to null				0.011	p < 0.05
		L5-S	sess. 1 to null				0.001	p < 0.01
			sess. 2 to null				1	n.s.
			sess. 3 to null				< 0.001	p < 0.001
	E	L2/3-D	sess. 1 to null				0.439	n.s.
			sess. 2 to null				< 0.001	p < 0.001
			sess. 3 to null				0.002	p < 0.01
		L2/3-S	sess. 1 to null				< 0.001	p < 0.001
			sess. 2 to null				< 0.001	p < 0.001
			sess. 3 to null				0.004	p < 0.01
		L5-D	sess. 1 to null				0.037	p < 0.05
			sess. 2 to null				< 0.001	p < 0.001
			sess. 3 to null				< 0.001	p < 0.001
		L5-S	sess. 1 to null				< 0.001	p < 0.001
			sess. 2 to null				0.473	n.s.
			sess. 3 to null				0.047	p < 0.05
11	A	L2/3-D	D seq.		10^4 permutations	8 comparisons	2/45 pts	p < 0.05
			U seq.				0/45 pts	p < 0.05
		L2/3-S	D seq.				40/45 pts	p < 0.05
			U seq.				36/45 pts	p < 0.05
		L5-D	D seq.				0/45 pts	p < 0.05
			U seq.				4/45 pts	p < 0.05
		L5-S	D seq.				5/45 pts	p < 0.05
			U seq.				11/45 pts	p < 0.05
	B	L2/3-D	D seq.		10^4 permutations	8 comparisons	0/45 pts	p < 0.05
			U seq.				2/45 pts	p < 0.05
		L2/3-S	D seq.				20/45 pts	p < 0.05
			U seq.				19/45 pts	p < 0.05
		L5-D	D seq.				3/45 pts	p < 0.05
			U seq.				6/45 pts	p < 0.05
		L5-S	D seq.				0/45 pts	p < 0.05
			U seq.				0/45 pts	p < 0.05
	C	L2/3-D	D seq.		10^4 permutations	8 comparisons	0/45 pts	p < 0.05
			U seq.				2/45 pts	p < 0.05
		L2/3-S	D seq.				20/45 pts	p < 0.05
			U seq.				18/45 pts	p < 0.05
		L5-D	D seq.				0/45 pts	p < 0.05
			U seq.				13/45 pts	p < 0.05
		L5-S	D seq.				6/45 pts	p < 0.05
			U seq.				1/45 pts	p < 0.05
